# Supplementary material for: Biased IL-2 signals induce Foxp3-rich pulmonary lymphoid structures and facilitate long-term lung allograft acceptance in mice
Source: Nat Commun. 2023 Mar 13;14:1383. doi: 10.1038/s41467-023-36924-z (PMC10011523; doi:10.1038/s41467-023-36924-z)
Supplement: Supplementary file 3 — Source Data [file 41467_2023_36924_MOESM3_ESM.xlsx]

## Sheet: Fig.1
d	Day 5			Day 15			Day 30			Day 60			Day 90
	PBS	IL-2cx		PBS	IL-2cx		PBS	IL-2cx		PBS	IL-2cx		PBS	IL-2cx
	3	2		3	3		5	5		5	4		5	3
	2	2		3	3		4	3		5	2		5	2
	2	0		4	3		5	3		5	3		5	3
	3	2		4	3		5	3		5	2		5	2
	3	2		5	3		5	2		5	4		5	2
	3	0		3	3		5	3		5	2		5	2
	3	2		4	3		5	3		5	4			5
	2	2		4	3		5	3		5	2
	2	2		4	3		4	3			2
	2			4	3			3
				5	2			3
				2	3			3
				3	3			3
e	Day 5			Day 15			Day 30			Day 60			Day 90
	PBS	IL-2cx		PBS	IL-2cx		PBS	IL-2cx		PBS	IL-2cx		PBS	IL-2cx
	0	0		1	1		3	3		3	1		3	0
	0	0		1	1		2	2		3	1		3	0
	0	0		3	1		3	1		3	0		3	0
	0	0		2	1		3	1		3	0		3	0
	1	0		1	1		3	1		3	1		3	0
	1	1		3	1		3	1		3	0		3	0
	1	0		1	0		3	1		3	0			0
	0	0		1	1		3	1		3	0
	0			1	0		1	0			0
				1	1			1
				2	0			1
				3	1			0
				2
				1
f	Day 5			Day 15			Day 30			Day 60			Day 90
	PBS	IL-2cx		PBS	IL-2cx		PBS	IL-2cx		PBS	IL-2cx		PBS	IL-2cx
	0	0		0	0		0	0		1	1		1	0
	0	0		0	0		0	0		1	0		1	0
	0	0		1	0		0	0		1	0		1	0
	0	0		0	0		1	0		1	0		1	0
	0	0		0	0		1	0		1	0		1	0
	0	0		0	0		1	0		1	0		1	0
	0	0		0	0		1	0		1	1			1
	0	0		0	0		0	0		1	0
	0	0		0	0			0			0
				0	0			0
				0	0			0
				0	0			0
				0	0			0

## Sheet: Fig.2
b	PBS d5	IL2cx d5	IL2cx d15	IL2cx d30	Non-Tx
	21.4	52.5	83.7	83	682
	21.5	148.3	179.1	306	520
	28.6	406.9	348.4		597
	43.2	203.3	444.7		481
	29.4	90.15	132
c	PBS d5	IL2cx d5	IL2cx d15	IL2cx d30	IL2cx d60	Non-Tx
	4.13	4.64	3.14	5.6	11.7	14.2
	1.44	3.07	5.41	7	6.25	13.8
	2.5	5.777	5.88	8.7	5.7	14.7
	0.928	3.714	10.71	7.4	5.5	16.6
	0	8.67	5.41
		4.625

## Sheet: Fig.3
c	Foxp3-DTR		WT
	IL-2cx+PBS	IL-2cx+DT	IL-2cx+DT
	3	5	3
	3	3	3
	3	3	3
	3	5	2
	3	3
	3	4
	2	4
	4	5
	2	3
	2
d	Foxp3-DTR		WT
	IL-2cx+PBS	IL-2cx+DT	IL-2cx+DT
	1	3	1
	1	2	1
	1	1	1
	1	3	0
	1	1
	1	1
	0	3
	1	1
	0
	0

## Sheet: Fig.4
a	Blood
		PBS																IL-2cx
	d5	15.8	14.2	7.55	14.6	11.9	4.48	8.86	7.09	8.28	8.47	8.51	10.8	10.8	4.12	4.96	9.32	20.8	18	74.8	58.5	57.9	17.7	17.1	25.6	29.7	25.7	28.4
	d15	9.92	6.26	3.39	8.54													14.6	15.2	8.27	10.4
	d30	6.63	4.98	5.56	5.9	2.93	5.38	4	4.22									7.17	4.01	2.15	7.56	8.06	4.62	3.84	7.08
	d60	1.23	3.93	3.63	4.3													3.7	3.96	3.75	4.12	4.96	5	5.71
	d90	3.17	3.43	3.08	2.41	8.16	6.72											3.66	4.23	4.2	3.38	3.6	2.76	1.56
	Spleen
		PBS																IL-2cx
	d5	26.1	30.2	4.25	14.7	11	14.5	17.9	26.7	16.5	15	16.2	11	15.8	8.15	8.1	7.7	29.1	24.5	75.3	60.7	45.9	56.2	16.7	23.7	31.6	21.6	21.6
	d15	4.25	5.32	8.04	9.96	12.7	11	30										14.2	15.4	11.4	10.8	10.9	12.5	13.7	14.6
	d30	9.69	10.1	7.6	7.38	11.1	9.25	9.44	11.4									10.6	8.97	11.3	7.31	9.76	7.34	9.05	11.6
	d60	7.55	5.31	7.23	7.05													6.18	8.98	8.15	8.29	9.56	7.21
	d90	8.38	8.48	8.71	6	13	11.4											10.1	9.04	7.76	6.72	5.56	5.76	6.05
	Mediastinal LNs
		PBS																IL-2cx
	d5	3.15	20.1	23.5	19.4	19.2	20.1	14.4	18.9	14.1	15.2	15.8						65.8	35.5	30.3	34.2	29.7	32.6	33.7
	d15	17	13.8	13.1	39.8													18.6	21.1	16.3	23.1
	d30	12	12	14.3	14.6													11	12.2	16.2
	d60	15	16.1	15.5														14.1	15.2	14.5	14
	d90	18.1	20.6	21.8	15.1	27.3	16.3											16.1	21.3	16.9	17	12.4	12.9	10.9
	Endogenous lung
		PBS																IL-2cx
	d5	17.2	17	8.67	17.7	12.9	9.55	12.2	24	14.9	14.6	14.1	11.3	15.2	6.51	8.29	6.94	22.8	23.2	53.2	45	58.5	31.6	22.3	19.2	23.8	20.3	22.1
	d15	4.51	8.05	7.65	10.9	11.2	7.72	26.3										5.85	5.5	11	12.2	13.7	14.5	12.5	13.2
	d30	7.61	6.03	4.02	5.16	6.32	6.49	8.42	7.03									7.15	6.26	6	8.78	6.41	7.24	9
	d60	4.91	7.18	5.99	7.05													11	6.82	6.51	8.29	7.46	6.69	10.2
	d90	6.71	10.7	6.18	8.3	12.2	16.2											7.03	6.7	4.63	5.56	10.9	7.55	7.09
	Grafted lung
		PBS																IL-2cx
	d5	18.9	29.7	13.1	20.5	15.2	19	16.5	23.3	15.1	17.4	17.5	16.7	15.1	13.1	17.4	10.3	35.7	33.6	69.8	63.9	25.6	27.3	27.9	21.2	21.7	24.5	24.9
	d15	12.1	9.05	10.2	11.7	15.7	12.6	25.4										24.2	21.9	17.8	16.3		23.3	31.1	33.1	21
	d30	5.92	10.2	3.85	8.42	7.61	12.5	0.8	9.5									7.04	8.1	11.5	15.3	12.6	10.3	12.6	14.8
	d60	8.02	9.51	10.7	11.6													15.9	22	13.1	17.4	11.3	18
	d90																	16.4	13.3	11	15.1	18.9	19.5	22.7
b	Percentage of CD45
		Grated lung: PBS				Grafted lung: IL-2cx				Endogenous Lung: PBS				Endogenous lung: IL-2cx
	B	25.6	23	24.3	27.7	58.1	35.8	47.9	33	39.9	34	16.2	57.1	50.3	41.3	54	43.8
	CD4	6.65	5.87	4.74	4.56	10.1	9.53	11.4	13.2	3.35	2.09	4.66	4.95	2.77	4.06	5.12	7.78
	CD4 Foxp3+	2	1.16	1.21	1.08	3.39	5.83	6.49	10.2	0.76	0.48	0.76	0.94	0.48	0.89	1.83	0.95
	CD8	8.06	4.9	13.8	9.17	5.36	4.07	4.93	3.07	1.9	1.77	6.55	3.58	1.5	1.92	2.03	3.9
	NK	0.57	0.42	1.81	3.59	0.36	0.23	2.33	2.17	1.26	1.6	7.42	6.94	0.23	0.79	2.15	6.02
	CD11b	43.2	51.4	41	36.6	15.5	29	13.4	20.9	23.5	28	54.5	22.8	17.8	26.9	27.6	28.7
	Cell counts per mg lung tissue
		Grated lung: PBS				Grafted lung: IL-2cx				Endogenous Lung: PBS				Endogenous lung: IL-2cx
	B	1105.87	1411.64	370.229	1838.1	4650.06	3078.13	6519.06	2954.83	739.818	381.319	262.539	1104.09	576.601	406.118	802.195	507.473
	CD4	286.962	359.7	72.16	302.228	808.846	819.658	1546.79	1178.74	62.0921	23.4821	75.5928	95.6022	31.7729	39.9523	76.0771	90.1708
	CD4 Foxp3+	86.4186	71.1479	18.3543	71.4728	428.823	350.542	670.815	275.34	14.1584	5.39453	12.3443	18.2557	5.45498	8.79333	27.1704	11.0635
	CD8	347.593	300.151	210.069	607.519	271.409	501.734	883.526	911.231	35.3107	19.8857	106.263	69.2756	17.1306	18.9248	30.1992	45.1939
	NK	24.6362	25.7434	27.5314	238.129	28.9468	20.1461	317.35	194.477	23.3698	17.9818	120.388	134.227	2.58394	7.74196	31.8918	69.7793
	CD11b	1863.6	3152.15	624.549	2423.15	1242.92	2492.65	1819.51	1871.73	436.266	313.623	884.08	441.692	203.461	264.851	410.317	332.41
c	Percentage of CD45
		Grafted lung: IL-2cx							Endogenous Lung: PBS						Endogenous lung: IL-2cx
	B	34.8	48.1	53.5	40.8	48.4	40.1	18.8	42.8	35.8	34.1	56.7	48.8	31.8	31	45	35.8	48.7	55.5	44.9	34.7
	CD4	14	12.4	16.7	13.2	10.7	9.41	7.08	5.44	4.62	6.24	3.51	4.93	8.53	4.87	5.21	9.41	6.12	4.3	6.62	6.3
	CD4 Foxp3+	2.3	1.65	1.83	2	2.02	1.83	1.61	0.36	0.49	0.39	0.29	0.6	1.38	0.34	0.35	0.44	0.34	0.47	0.5	0.45
	CD8	17	9.93	10.6	15	7.88	11.5	5.46	3.58	3.86	6.26	3.22	3.23	4.54	3.76	5.18	7.68	4.49	2.76	4.18	2.5
	NK	1.38	2.35	1.51	2.25	1.99	2.24	1.01	1.33	1.52	6.43	0.94	5.19	7.12	1.25	1.85	7.29	3.15	1.89	3.06	1.7
	CD11b+	16.7	10.1	4.21	9.64	17.5	18.8	48	23.8	29	22.7	29.8	31.7	35.2	36	26	18.9	26.5	27.9	28.5	29.2
	Cell counts per mg lung tissue
		LuL:IL-2cx							LuR:PBS						LuR:IL-2cx
	B	2500	2866	2710	803	2439	776	198	362	186	556	930	784.094	517.57	101	576	933	1025	1463	896	430
	CD4	1009	739	845	261	538	182	74	46	24	102	58	79.2793	139.037	16	67	245	129	113	132	78
	CD4 Foxp3+	165	98	93	39	102	35	17	3	3	6	5	9.68969	22.503	1	4	11	7	12	10	6
	CD8	1223	592	537	296	397	223	57	30	20	102	53	51.8619	73.9386	12	66	200	94	73	83	31
	NK	99	140	77	44	100	43	11	11	8	105	15	83.3534	116.051	4	24	190	66	50	61	21
	CD11b+	1198	601	214	190	880	363	505	201	150	369	490	509.369	574.149	117	332	493	557	737	568	361

## Sheet: Fig.6
b	CD4+Foxp3+
		PBS				IL-2cx
	d5	16.5218	28.8291	21.8604	13.8161	34.4265	7.3334	14.5786
	d15	6.21216	5.96959	3.33175		56.3182	64.2973	46.3877
	d30	0.997147	2.29328	3.75361		46.9285	63.6829	37.4847	38.5864
	d90					24.917	13.413	32.1065	28.3134
	CD4+Foxp3-
		PBS				IL-2cx
	d5	32.7955	49.114	53.9186	40.4643	59.5055	15.9318	22.5096
	d15	16.4381	53.1553	14.9991		55.9653	43.7967	57.3978
	d30	2.18692	4.6908	6.80001		74.392	65.5167	31.4381	38.8635
	d90					18.7584	15.6745	26.3461	21.2596
	CD8+
		PBS				IL-2cx
	d5	46.1355	79.8571	67.0459	74.1942	26.4337	12.2468	14.6609
	d15	31.4296	53.3629	19.3217		52.9447	75.846	38.1976
	d30	4.8271	2.16819	4.73281		31.001	36.8799	12.5335	13.5433
	d90					17.1699	6.70652	16.0381	12.7295
c	PBS					IL-2cx
		CD4+Foxp3+	CD4+Foxp3-	CD8+			CD4+Foxp3+	CD4+Foxp3-	CD8+
	PBS - d5	551.284	1131.96	1491.82		IL-2cx - d5	475.397	670.407	360.835
	PBS - d15	128.214	507.234	378.689		IL-2cx - d15	1607.67	1365.62	1493.75
	PBS - d30	29.5391	75.5556	32.6515		IL-2cx - d30	1369.7	1526.94	688.846
	PBS - d90	N/A	N/A	N/A		IL-2cx - d90	773.805	524.81	308.274
	Total cell counts / mm2
	d5	d15	d30	d90		d5	d15	d30	d90
	2399.28	645.775	107.954	N/A		3104.24	5184.51	5021.05	1876.09
	3316.09	1062.07	34.375	N/A		142.727	5486.92	3355.17	767.308
	3809.83	1334.57	270.909	N/A		1272.95	2729.66	2380.23	2177.27
e	B220+
		PBS			IL-2cx
		9.00526	4.20571	16.977	46.833	55.4695	65.9578
	CD11c+
		PBS			IL-2cx
		61.84	79.9084	121.453	45.0686	83.5148	59.5694
f	CD4+Foxp3+
		PBS				IL-2cx
	d5	415.942	532.353	705.556	397.115	978.814	40	407.377
	d15	120.423	141.379	122.84		1802.11	2044.62	976.271
	d30	21.5909	5.20833	61.8182		1680.7	1258.62	1169.77	1355.17
	d90					764.13	405.769	1151.52	898.333
	CD4+Foxp3-
		PBS				IL-2cx
	d5	807.971	1049.02	1538.89	1063.46	1482.2	70	459.016
	d15	238.028	512.069	771.605		1734.51	1386.92	975.424
	d30	36.3636	16.6667	173.636		2364.91	1381.03	834.884	1512.07
	d90					633.696	263.462	677.273	571.667
	CD8+
		PBS				IL-2cx
	d5	1175.36	1734.72	1565.38	1523.33	643.22	32.7273	406.557
	d15	287.324	408.621	440.123		1647.89	2055.38	777.966
	d30	50	12.5	35.4545		975.439	715.517	375.581	462.069
	d90					478.261	98.0769	348.485	343.333
g	Ratio CD4+Foxp3+/CD4+Foxp3-
		PBS				IL-2cx
	d5	0.503783	0.405433	0.34144	0.425495	0.578543	0.460299	0.647661	0.366636
	d15	0.377912	0.112305	0.22213		1.00631	1.46809	0.808179
	d30	0.455959	0.488889	0.552		0.630827	0.972012	1.19234	0.99287
	d90					1.32831	0.855721	1.21864	1.33179
	Ratio CD4+Foxp3+/CD8+
		PBS				IL-2cx
	d5	0.358115	0.361008	0.326051	0.186216	1.30237	0.598802	0.994388
	d15	0.197653	0.111868	0.172436		1.06372	0.847734	1.21441
	d30	0.206573	1.05769	0.793103		1.51377	1.72677	2.99076	2.8491
	d90					1.4512	2	2.00189	2.22423
h	Neighboring cell counts
		PBS				IL-2cx
	d5	3.94	4.212	3.0668		1.152	2.699	4.082
	d15	1.236	1.703	0.818		4.601	3.67	4.985
	d30	0.984	1.17	0.81		4.793	2.737	3.238
	d90					3.559	2.655	4.406	3.425

## Sheet: Fig.7
b	CD4+Foxp3+
	IL-2cx				IL-2cx + DT
	282.82	318.92	475.82	521.76	37.42	39.55	7.428	34.58
	CD4+
	IL-2cx				IL-2cx + DT
	413.41	956.59	891.99	1643.3	236.18	461.34	350.71	164.23
	CD8+
	IL-2cx				IL-2cx + DT
	725.64	391.48	698.78	738.36	931.76	1579.6	1566.4	1348
	Ratio Foxp3+/CD4+
	IL-2cx				IL-2cx + DT
	0.684115	0.333393	0.533436	0.317507	0.158438	0.0857285	0.0211799	0.210558
	Ratio Foxp3+/CD8+
	IL-2cx				IL-2cx + DT
	0.389752	0.814652	0.68093	0.706647	0.0401606	0.025038	0.00474208	0.0256528

## Sheet: Supp.2
a	CD4+ (%)
		PBS																IL-2cx
	d5	20.2	23.1	57.8	51.5	49.3	44.4	58.9	57.7	57.5	58.8	55.8	53.3	57.7	57	52.9	57.9	34.7	44.9	11	16.9	48.6	49.8	57.7	55.5	58.2	52.9	47.7	51.9
	d15	14.2	39.4	24.6	52.9	48.9	52.9	57.8										53.5	41.7	53	50.8	52.2	58.3	58.8	56.2
	d30	51	55.9	47.8	51.8	61.3	54.5	60.1	56									52.4	54.1	49.6	52.5	49.7	57	58.5	55.1
	d60	52.2	52.3	16.6	59													48.1	52	44.3	57	52.9	59.7	54
	d90	51	49	49.5	55.2	55.3	58.9											51.4	46	51.8	50.8	52.8	49.5	54.9
	CD8+ (%)
		PBS																IL-2cx
	d5	19.3	19.8	39.3	33.9	27.1	48.7	39.5	38.8	34.2	29.9	32.9	37.4	34.3	31.6	35		46.9	35.5	42.3	42.4	44.8	31.4	32.9	30.3	30.2	36.7	32	28.1
	d15	8.5	9.34	9.87	38.6	35.8	36.5	32.5										39.8	42.4	37.2	31.9	34.3	31.4
	d30	14.7	8.45	7.63	10.2	17.5	21.4		14.7	17.7								11.5	19.7	15.5	7.28	7.25	8.18	13	18.3
	d60	35.4	31.6	31.4	59													32.7	31.6	35	34.3	25.1
	d90	43.5	46	44.5	40.5	40.9	37.1											44	48.2	43.9	44.4	43.5	46.7	40.7
	CD19+ (%)
		PBS																IL-2cx
	d5	48.9	55.5	34.1	61.9	45.5	42.8	49	16.9	59.6	52.6	58.1	53.3					21.2	33.5	50.1	51.9	43.9	40.9	46.8	56.2	58.9	37.9	50.1
	d15	47.1	45.3	41.9	56.4	55.3	59.2	54.2										33.3		57.2	54	52.6	62.5	57.7	61.2	55.3	62.1
	d30	69.1	68	61.2	58.4	65.3	50.7	65.8	58.5									65.4	69.8	64.4	58.5	56.1	57.1	54.5
	d60	54.6	57.2	63.1														52.8	59.7	52.3
	d90	64	64.9	65.8	67.9	72	68.6											63.6	65.9	62.9	65.4	66.4	66.9	67.4
b	CD4+ (%)
		PBS																IL-2cx
	d5	59.5	44.7	45	39.4	42.8	42.5	41.6	44.1	32.8	47.3	51.6						78.1	61.7	47.5	47.8	54.8	39.7	48.7	51.5
	d15	47.7	21.8	35.3	49.1													34	35.7	50.7	44.7
	d30	47.2	55	46.1														50.7	51.9	49
	d60	14.1	47															32.8	43.7	52.3	47
	d90	48.7	44.2	41.7	50.9	49.3	48.7											43.3	50.6	51.5	50.1	45.7	47.5	50.1
	CD8+ (%)
		PBS																IL-2cx
	d5	28.4	29.8	47.1	39.6	45.2	45.9	47.3	42.6	19.1	36.8							46.8	42.7	44.9	38	37	30.2	40.7	34.54
	d15	46.3	23.8	36.1	41.7													40.3	27.3	43.5	43.3
	d30	47.3	40.3	40.9														38.6	42.6	46.3
	d60	37	45.7															22.2	36.8	39.7	37.7
	d90	43.2	49.9	52.5	42.8	46.2	48											39	43.7	43.7	44.3	50.1	48.8	45.2
	CD19+ (%)
		PBS																IL-2cx
	d5	29.6	30	23.3	65.9	61.2	67.4	49.9										50.6	57.5	57.3	65.2	28.2	57.3	54.5
	d15	58	34.4	53.6	69.7													41.1	43.5	54.1	52.5
	d30	52.4	63.8	48.7														54	54.2	53.3
	d60	55.8	57															60.7	59.8	55.4	62
	d90	70.4	59.6	62.1	70.2	73.6	47.5											61.1	57.1	58.7	66.2	59.1	54.8	70.2

## Sheet: Supp.7
	d5 PBS					d5 IL-2cx
		Foxp3	CD4Sg	CD8			Foxp3	CD4Sg	CD8
	0	0.148876	0.104735	0.185822		0	0.201357	0.306287	0.225589
	1	0.182584	0.177427	0.225437		1	0.141403	0.217105	0.179574
	2	0.167135	0.15208	0.192338		2	0.134615	0.149123	0.132435
	3	0.136236	0.140603	0.12614		3	0.117647	0.0906433	0.132435
	4	0.0969101	0.114299	0.0865259		4	0.107466	0.0782164	0.0942761
	5	0.0603933	0.0870397	0.0589002		5	0.0938914	0.0445906	0.0718294
	6	0.0561798	0.0612147	0.0364868		6	0.0656109	0.0460526	0.0415264
	7	0.0393258	0.0401722	0.0263226		7	0.0622172	0.0226608	0.0381594
	8	0.0252809	0.0368245	0.0190253		8	0.0271493	0.0138889	0.0291807
	9	0.0421348	0.025825	0.0158978		9	0.0147059	0.00950292	0.023569
	10	0.0168539	0.0248685	0.0101642		10	0.0124434	0.00730994	0.00785634
	d15 PBS					d15 IL-2cx
		Foxp3	CD4Sg	CD8			Foxp3	CD4Sg	CD8
	0	0.127536	0.202427	0.380674		0	0.0900217	0.100509	0.121344
	1	0.24058	0.247126	0.307069		1	0.134129	0.134173	0.130511
	2	0.24058	0.21871	0.168936		2	0.154736	0.144829	0.144915
	3	0.144928	0.127075	0.0749027		3	0.143167	0.135868	0.138804
	4	0.0898551	0.0913155	0.0376135		4	0.140636	0.141196	0.134876
	5	0.0782609	0.0552363	0.0188067		5	0.113883	0.107532	0.105631
	6	0.0434783	0.0249042	0.00648508		6	0.0784526	0.0859772	0.0707115
	7	0.0202899	0.0153257	0.0035668		7	0.054953	0.0605473	0.0646006
	8	0.00869565	0.00925926	0.00129702		8	0.0397686	0.0404456	0.0357922
	9	0.00289855	0.00478927	0.000324254		9	0.0227766	0.0213127	0.0218245
	10	0.00289855	0.00223499	0.000324254		10	0.0144613	0.0142892	0.0148407
	d30 PBS					d30 IL-2cx
		Foxp3	CD4Sg	CD8			Foxp3	CD4Sg	CD8
	0	0.425121	0.354839	0.785441		0	0.149013	0.0846702	0.202046
	1	0.328502	0.249267	0.1341		1	0.170557	0.128342	0.15601
	2	0.0869565	0.16129	0.0574713		2	0.17684	0.141711	0.150895
	3	0.057971	0.0762463	0.00766284		3	0.157092	0.16934	0.138107
	4	0.0531401	0.0322581	0.00383142		4	0.127469	0.134581	0.12532
	5	0.0241546	0.0498534	0		5	0.0897666	0.111408	0.0946292
	6	0.00966184	0.026393	0.00383142		6	0.0493716	0.0766488	0.0460358
	7	0	0.00879765	0		7	0.0305206	0.0614973	0.0409207
	8	0.00483092	0.0234604	0		8	0.02693	0.0463458	0.0102302
	9	0.00966184	0.00879765	0		9	0.013465	0.0276292	0.0255754
	10	0	0.0058651	0.00383142		10	0.00718133	0.00802139	0.00511509
	d90 PBS					d90 IL-2cx
	N/A						Foxp3	CD4Sg	CD8
						0	0.161855	0.090379	0.30203
						1	0.191601	0.124393	0.161168
						2	0.136483	0.145773	0.121827
						3	0.102362	0.100097	0.071066
						4	0.103237	0.103013	0.0748731
						5	0.0761155	0.124393	0.0647208
						6	0.0603675	0.0835763	0.0647208
						7	0.0603675	0.0767736	0.0393401
						8	0.0437445	0.0524781	0.0317259
						9	0.0244969	0.03207	0.0228426
						10	0.0113736	0.0369291	0.0126904
